# Supplementary material for: Apoptosis Quantification in Tissue: Development of a Semi-Automatic Protocol and Assessment of Critical Steps of Image Processing
Source: Biomolecules. 2021 Oct 15;11(10):1523. doi: 10.3390/biom11101523 (PMC8533694; doi:10.3390/biom11101523)
Supplement: Supplementary file 1 [file biomolecules-11-01523-s001.zip]

Archive with 1 entries (1 files):
- biomolecules-1330942-supplementary.pdf
